# Supplementary material for: Proteomic Profiling of Two Distinct Populations of Extracellular Vesicles Isolated from Human Seminal Plasma
Source: Int J Mol Sci. 2020 Oct 26;21(21):7957. doi: 10.3390/ijms21217957 (PMC7663558; doi:10.3390/ijms21217957)
Supplement: Supplementary file 1 [file ijms-21-07957-s001.zip]

Archive with 2 entries (2 files):
- ijms-935540-supplementary figures.pdf
- supplementary table 1.xlsx
